# Supplementary material for: ABI3, a component of the WAVE2 complex, is potentially regulated by PI3K/AKT pathway
Source: Oncotarget. 2017 Jun 29;8(40):67769–81. doi: 10.18632/oncotarget.18840 (PMC5620210; doi:10.18632/oncotarget.18840)
Supplement: Supplementary file 2 [file oncotarget-08-67769-s002.xlsx]

## Sheet: All
Fasta headers	Unique peptides ABI3_1	Unique peptides ABI3_2	Unique peptides ABI3_3	Unique peptides EGFP_1	Unique peptides EGFP_2	Unique peptides EGFP_3	LFQ intensity ABI3_1	LFQ intensity ABI3_2	LFQ intensity ABI3_3	LFQ intensity EGFP_1	LFQ intensity EGFP_2	LFQ intensity EGFP_3	Average ABI3 Intesity	Average GFP Intensity	Aver ABI3Intesity/Aver GFP instensity
>sp|Q7L576|CYFP1_HUMAN Cytoplasmic FMR1-interacting protein 1 OS=Homo sapiens GN=CYFIP1 PE=1 SV=1;>tr|E7EW33|E7EW33_HUMAN Cytoplasmic FMR1-interacting protein 2 OS=Homo sapiens GN=CYFIP2 PE=1 SV=1;>tr|H7C229|H7C229_HUMAN Cytoplasmic FMR1-interacting protei	4	5	8	0	0	0	12598000	5129600	10093000	0	0	0	9.27353e+06	0	#DIV/0!
>tr|C9J7W4|C9J7W4_HUMAN Tenascin-X OS=Homo sapiens GN=TNXB PE=1 SV=1;>tr|A0A087WWA5|A0A087WWA5_HUMAN Tenascin-X OS=Homo sapiens GN=TNXB PE=1 SV=1;>tr|E7EPZ9|E7EPZ9_HUMAN Tenascin-X OS=Homo sapiens GN=TNXB PE=1 SV=1;>sp|P22105|TENX_HUMAN Tenascin-X OS=Homo	2	0	0	0	0	0	4855600	0	0	0	0	0	1.61853e+06	0	#DIV/0!
>sp|Q9Y6W5|WASF2_HUMAN Wiskott-Aldrich syndrome protein family member 2 OS=Homo sapiens GN=WASF2 PE=1 SV=3	2	3	2	0	0	0	4432100	7030000	6214500	0	0	0	5892200	0	#DIV/0!
>tr|A0A087WVB8|A0A087WVB8_HUMAN Cyclic nucleotide-binding domain-containing protein 2 (Fragment) OS=Homo sapiens GN=CNBD2 PE=4 SV=1	1	0	0	0	0	0	324170	0	0	0	0	0	108057	0	#DIV/0!
>tr|B8ZZQ6|B8ZZQ6_HUMAN Prothymosin alpha OS=Homo sapiens GN=PTMA PE=1 SV=1;>sp|P06454|PTMA_HUMAN Prothymosin alpha OS=Homo sapiens GN=PTMA PE=1 SV=2	1	0	0	0	0	1	263970	0	0	0	0	0	87990	0	#DIV/0!
>tr|B0QY11|B0QY11_HUMAN Glycosyltransferase-like protein LARGE1 (Fragment) OS=Homo sapiens GN=LARGE PE=4 SV=1;>tr|B7ZB84|B7ZB84_HUMAN Glycosyltransferase-like protein LARGE1 (Fragment) OS=Homo sapiens GN=LARGE PE=1 SV=1;>tr|B7ZB85|B7ZB85_HUMAN Glycosyltran	1	1	1	0	0	0	0	22946000	0	0	0	0	7.64867e+06	0	#DIV/0!
>sp|P24844|MYL9_HUMAN Myosin regulatory light polypeptide 9 OS=Homo sapiens GN=MYL9 PE=1 SV=4	0	1	1	0	1	1	0	7263000	0	0	0	0	2421000	0	#DIV/0!
>sp|Q9Y2A7|NCKP1_HUMAN Nck-associated protein 1 OS=Homo sapiens GN=NCKAP1 PE=1 SV=1	0	1	1	0	0	0	0	2612900	0	0	0	0	870967	0	#DIV/0!
>tr|F5H5G4|F5H5G4_HUMAN WW domain-binding protein 11 OS=Homo sapiens GN=WBP11 PE=1 SV=1	1	1	1	1	1	0	0	1372200	0	0	0	0	457400	0	#DIV/0!
>tr|H0YKX5|H0YKX5_HUMAN Tropomyosin alpha-1 chain (Fragment) OS=Homo sapiens GN=TPM1 PE=1 SV=1;>tr|H0YNC7|H0YNC7_HUMAN Tropomyosin alpha-1 chain (Fragment) OS=Homo sapiens GN=TPM1 PE=1 SV=1;>tr|F5H7S3|F5H7S3_HUMAN Tropomyosin alpha-1 chain OS=Homo sapiens	0	1	1	0	1	0	0	1340800	0	0	0	0	446933	0	#DIV/0!
>sp|P63313|TYB10_HUMAN Thymosin beta-10 OS=Homo sapiens GN=TMSB10 PE=1 SV=2	0	1	1	0	1	0	0	1100700	0	0	0	0	366900	0	#DIV/0!
>tr|F8VXZ7|F8VXZ7_HUMAN Tubulin alpha-1A chain (Fragment) OS=Homo sapiens GN=TUBA1A PE=4 SV=1;>tr|F8VRK0|F8VRK0_HUMAN Tubulin alpha-1B chain (Fragment) OS=Homo sapiens GN=TUBA1B PE=1 SV=1;>tr|F8VX09|F8VX09_HUMAN Tubulin alpha-1B chain (Fragment) OS=Homo sa	1	1	1	0	1	0	0	825760	0	0	0	0	275253	0	#DIV/0!
>tr|H0Y875|H0Y875_HUMAN Calumenin (Fragment) OS=Homo sapiens GN=CALU PE=1 SV=1;>sp|O43852|CALU_HUMAN Calumenin OS=Homo sapiens GN=CALU PE=1 SV=2	0	1	1	0	0	0	0	425350	0	0	0	0	141783	0	#DIV/0!
>sp|Q9P2A4|ABI3_HUMAN ABI gene family member 3 OS=Homo sapiens GN=ABI3 PE=1 SV=2	0	1	1	0	0	0	0	223870	0	0	0	0	74623.3	0	#DIV/0!
>tr|C9J0D1|C9J0D1_HUMAN Histone H2A OS=Homo sapiens GN=H2AFV PE=3 SV=1;>sp|Q99878|H2A1J_HUMAN Histone H2A type 1-J OS=Homo sapiens GN=HIST1H2AJ PE=1 SV=3;>sp|Q96KK5|H2A1H_HUMAN Histone H2A type 1-H OS=Homo sapiens GN=HIST1H2AH PE=1 SV=3;>sp|Q71UI9|H2AV_HUM	1	1	1	0	1	1	0	175830	0	0	0	0	58610	0	#DIV/0!
>sp|Q01469|FABP5_HUMAN Fatty acid-binding protein, epidermal OS=Homo sapiens GN=FABP5 PE=1 SV=3	0	1	1	0	0	0	0	165880	0	0	0	0	55293.3	0	#DIV/0!
>tr|I3NI03|I3NI03_HUMAN Protein disulfide-isomerase (Fragment) OS=Homo sapiens GN=P4HB PE=1 SV=1;>tr|I3L3U6|I3L3U6_HUMAN Protein disulfide-isomerase (Fragment) OS=Homo sapiens GN=P4HB PE=1 SV=1;>tr|H7BZ94|H7BZ94_HUMAN Protein disulfide-isomerase OS=Homo sa	1	2	2	0	1	0	0	135240	320070	0	0	0	151770	0	#DIV/0!
>sp|P00338|LDHA_HUMAN L-lactate dehydrogenase A chain OS=Homo sapiens GN=LDHA PE=1 SV=2;>tr|F5GXH2|F5GXH2_HUMAN L-lactate dehydrogenase A chain (Fragment) OS=Homo sapiens GN=LDHA PE=1 SV=1;>tr|F5GYU2|F5GYU2_HUMAN L-lactate dehydrogenase A chain (Fragment)	1	2	2	0	1	0	0	72706	93262	0	0	0	55322.7	0	#DIV/0!
>tr|A0A087X0N2|A0A087X0N2_HUMAN Leptin receptor gene-related protein OS=Homo sapiens GN=LEPROT PE=1 SV=1;>sp|O15243|OBRG_HUMAN Leptin receptor gene-related protein OS=Homo sapiens GN=LEPROT PE=2 SV=1	0	0	1	0	0	0	0	0	62242000	0	0	0	2.07473e+07	0	#DIV/0!
>tr|E2QRE5|E2QRE5_HUMAN TRAF3-interacting JNK-activating modulator OS=Homo sapiens GN=TRAF3IP3 PE=1 SV=1	0	0	1	0	0	0	0	0	44084000	0	0	0	1.46947e+07	0	#DIV/0!
>sp|Q9HCJ5|ZSWM6_HUMAN Zinc finger SWIM domain-containing protein 6 OS=Homo sapiens GN=ZSWIM6 PE=1 SV=2	0	0	1	0	0	0	0	0	7967800	0	0	0	2.65593e+06	0	#DIV/0!
>tr|M0QXB0|M0QXB0_HUMAN U6 snRNA-associated Sm-like protein LSm4 OS=Homo sapiens GN=LSM4 PE=1 SV=1;>tr|V9GZ56|V9GZ56_HUMAN U6 snRNA-associated Sm-like protein LSm4 (Fragment) OS=Homo sapiens GN=LSM4 PE=1 SV=1;>sp|Q9Y4Z0|LSM4_HUMAN U6 snRNA-associated Sm-li	0	0	1	0	0	0	0	0	3631900	0	0	0	1.21063e+06	0	#DIV/0!
>sp|O60942|MCE1_HUMAN mRNA-capping enzyme OS=Homo sapiens GN=RNGTT PE=1 SV=1	0	1	1	0	1	0	0	0	2893700	0	0	0	964567	0	#DIV/0!
>sp|Q562R1|ACTBL_HUMAN Beta-actin-like protein 2 OS=Homo sapiens GN=ACTBL2 PE=1 SV=2	1	1	1	0	1	1	0	0	2256700	0	0	0	752233	0	#DIV/0!
>tr|G3V5W4|G3V5W4_HUMAN Tubulin beta-3 chain OS=Homo sapiens GN=TUBB3 PE=1 SV=1;>tr|G3V2R8|G3V2R8_HUMAN HCG1983504, isoform CRA_e OS=Homo sapiens GN=TUBB3 PE=1 SV=1;>tr|G3V3R4|G3V3R4_HUMAN HCG1983504, isoform CRA_c OS=Homo sapiens GN=TUBB3 PE=1 SV=1;>tr|G3	0	1	1	0	0	0	0	0	1216600	0	0	0	405533	0	#DIV/0!
>tr|Q5T123|Q5T123_HUMAN SH3 domain-binding glutamic acid-rich-like protein 3 OS=Homo sapiens GN=SH3BGRL3 PE=1 SV=1;>sp|Q9H299|SH3L3_HUMAN SH3 domain-binding glutamic acid-rich-like protein 3 OS=Homo sapiens GN=SH3BGRL3 PE=1 SV=1;>tr|A0A087WV23|A0A087WV23_H	0	0	1	0	2	0	0	0	874510	0	0	0	291503	0	#DIV/0!
>sp|P62328|TYB4_HUMAN Thymosin beta-4 OS=Homo sapiens GN=TMSB4X PE=1 SV=2	0	0	2	0	1	0	0	0	418820	0	0	0	139607	0	#DIV/0!
>tr|A0A087WTB6|A0A087WTB6_HUMAN Guanine nucleotide-binding protein G(o) subunit alpha OS=Homo sapiens GN=GNAO1 PE=1 SV=1;>tr|A2A2R6|A2A2R6_HUMAN Guanine nucleotide-binding protein G(s) subunit alpha isoforms short (Fragment) OS=Homo sapiens GN=GNAS PE=1 SV	0	1	1	0	1	1	0	0	196940	0	0	0	65646.7	0	#DIV/0!
>sp|P55259|GP2_HUMAN Pancreatic secretory granule membrane major glycoprotein GP2 OS=Homo sapiens GN=GP2 PE=2 SV=3	0	0	1	0	0	0	0	0	43413	0	0	0	14471	0	#DIV/0!
>sp|Q15058|KIF14_HUMAN Kinesin-like protein KIF14 OS=Homo sapiens GN=KIF14 PE=1 SV=1	0	0	1	0	0	0	0	0	39775	0	0	0	13258.3	0	#DIV/0!
>sp|P15924|DESP_HUMAN Desmoplakin OS=Homo sapiens GN=DSP PE=1 SV=3	0	1	1	0	0	0	0	0	28516	0	0	0	9505.33	0	#DIV/0!
>sp|Q8WU20|FRS2_HUMAN Fibroblast growth factor receptor substrate 2 OS=Homo sapiens GN=FRS2 PE=1 SV=4	0	0	1	0	0	0	0	0	4304.7	0	0	0	1434.9	0	#DIV/0!
>tr|B5MBY4|B5MBY4_HUMAN Ankyrin repeat and MYND domain containing 1, isoform CRA_a OS=Homo sapiens GN=ANKMY1 PE=4 SV=1;>tr|Q6GPI0|Q6GPI0_HUMAN ANKMY1 protein OS=Homo sapiens GN=ANKMY1 PE=2 SV=1;>tr|J3KPY5|J3KPY5_HUMAN Ankyrin repeat and MYND domain-contain	0	0	1	0	0	0	0	0	0	0	0	0	0	0	#DIV/0!
>sp|Q8N6Q8|MET25_HUMAN Methyltransferase-like protein 25 OS=Homo sapiens GN=METTL25 PE=2 SV=2	0	1	0	0	0	0	0	0	0	0	0	0	0	0	#DIV/0!
>tr|X1WI34|X1WI34_HUMAN Mitochondrial amidoxime reducing component 2 (Fragment) OS=Homo sapiens GN=MARC2 PE=1 SV=1;>sp|Q969Z3|MARC2_HUMAN Mitochondrial amidoxime reducing component 2 OS=Homo sapiens GN=MARC2 PE=1 SV=1	0	0	1	0	0	0	0	0	0	0	0	0	0	0	#DIV/0!
>sp|Q9NU22|MDN1_HUMAN Midasin OS=Homo sapiens GN=MDN1 PE=1 SV=2	0	1	0	0	0	0	0	0	0	0	0	0	0	0	#DIV/0!
>tr|R4GN06|R4GN06_HUMAN COMM domain-containing protein 3 (Fragment) OS=Homo sapiens GN=COMMD3 PE=4 SV=1	0	0	0	0	1	0	0	0	0	0	0	0	0	0	#DIV/0!
>tr|F8VPF3|F8VPF3_HUMAN Myosin light polypeptide 6 (Fragment) OS=Homo sapiens GN=MYL6 PE=1 SV=1;>tr|F8W1R7|F8W1R7_HUMAN Myosin light polypeptide 6 OS=Homo sapiens GN=MYL6 PE=1 SV=1;>tr|J3KND3|J3KND3_HUMAN Myosin light polypeptide 6 OS=Homo sapiens GN=MYL6	1	4	6	0	3	0	0	2163200	4470200	0	551570	0	2.21113e+06	183857	12.0264
>sp|P35579|MYH9_HUMAN Myosin-9 OS=Homo sapiens GN=MYH9 PE=1 SV=4	12	36	43	5	24	5	19299000	95341000	87462000	5159100	23875000	3202000	6.73673e+07	1.07454e+07	6.26943
>sp|Q14764|MVP_HUMAN Major vault protein OS=Homo sapiens GN=MVP PE=1 SV=4;>tr|H3BP76|H3BP76_HUMAN Major vault protein (Fragment) OS=Homo sapiens GN=MVP PE=1 SV=1;>tr|H3BUK7|H3BUK7_HUMAN Major vault protein (Fragment) OS=Homo sapiens GN=MVP PE=1 SV=1;>tr|H3	1	2	4	0	2	0	347180	2258300	2913400	0	1130900	0	1.83963e+06	376967	4.88008
>sp|P30101|PDIA3_HUMAN Protein disulfide-isomerase A3 OS=Homo sapiens GN=PDIA3 PE=1 SV=4	2	2	3	0	3	0	1208000	841710	1778300	0	883800	0	1.276e+06	294600	4.33131
>tr|H0Y7A7|H0Y7A7_HUMAN Calmodulin (Fragment) OS=Homo sapiens GN=CALM2 PE=1 SV=1;>sp|P62158|CALM_HUMAN Calmodulin OS=Homo sapiens GN=CALM1 PE=1 SV=2;>tr|F8WBR5|F8WBR5_HUMAN Calmodulin OS=Homo sapiens GN=CALM2 PE=1 SV=1;>tr|M0QZ52|M0QZ52_HUMAN Calmodulin OS	1	1	4	1	2	1	0	0	9404700	0	2540900	0	3134900	846967	3.70133
>sp|P14625|ENPL_HUMAN Endoplasmin OS=Homo sapiens GN=HSP90B1 PE=1 SV=1;>sp|Q58FF3|ENPLL_HUMAN Putative endoplasmin-like protein OS=Homo sapiens GN=HSP90B2P PE=5 SV=1	1	2	2	0	2	0	0	422310	970890	0	415220	0	464400	138407	3.35533
>sp|P08670|VIME_HUMAN Vimentin OS=Homo sapiens GN=VIM PE=1 SV=4;>tr|B0YJC4|B0YJC4_HUMAN Vimentin OS=Homo sapiens GN=VIM PE=1 SV=1	2	5	5	0	5	2	1934700	3612800	6530200	0	6133700	1692200	4025900	2.60863e+06	1.5433
>tr|A0A087WWU8|A0A087WWU8_HUMAN Tropomyosin alpha-3 chain OS=Homo sapiens GN=TPM3 PE=1 SV=1;>tr|J3KN67|J3KN67_HUMAN Tropomyosin alpha-3 chain OS=Homo sapiens GN=TPM3 PE=1 SV=1;>tr|Q5HYB6|Q5HYB6_HUMAN Epididymis luminal protein 189 OS=Homo sapiens GN=DKFZp6	0	3	1	0	3	0	2563600	28057000	7849300	0	39411000	0	12823300	13137000	0.976121
>sp|P67936|TPM4_HUMAN Tropomyosin alpha-4 chain OS=Homo sapiens GN=TPM4 PE=1 SV=3;>tr|K7ERG3|K7ERG3_HUMAN Tropomyosin alpha-4 chain (Fragment) OS=Homo sapiens GN=TPM4 PE=1 SV=1;>tr|K7ENT6|K7ENT6_HUMAN Tropomyosin alpha-4 chain (Fragment) OS=Homo sapiens GN	0	1	2	0	2	1	0	1289400	462460	0	2573400	0	583953	857800	0.680757
>tr|H7BY16|H7BY16_HUMAN Nucleolin (Fragment) OS=Homo sapiens GN=NCL PE=1 SV=6;>sp|P19338|NUCL_HUMAN Nucleolin OS=Homo sapiens GN=NCL PE=1 SV=3	1	2	3	2	2	1	0	1578700	1790200	2569700	2558300	0	1.12297e+06	1.70933e+06	0.656962
>sp|P11021|GRP78_HUMAN 78 kDa glucose-regulated protein OS=Homo sapiens GN=HSPA5 PE=1 SV=2	0	2	4	0	3	1	0	0	1988600	0	3118900	0	662867	1.03963e+06	0.637597
>tr|Q3BDU5|Q3BDU5_HUMAN Prelamin-A/C OS=Homo sapiens GN=LMNA PE=1 SV=1;>tr|Q5TCI8|Q5TCI8_HUMAN Prelamin-A/C OS=Homo sapiens GN=LMNA PE=1 SV=1;>sp|P02545|LMNA_HUMAN Prelamin-A/C OS=Homo sapiens GN=LMNA PE=1 SV=1;>tr|H0YAB0|H0YAB0_HUMAN Prelamin-A/C (Fragmen	0	2	2	0	2	2	0	134990	100800	0	495180	192000	78596.7	229060	0.343127
>sp|P63261|ACTG_HUMAN Actin, cytoplasmic 2 OS=Homo sapiens GN=ACTG1 PE=1 SV=1;>tr|I3L3I0|I3L3I0_HUMAN Actin, cytoplasmic 2 (Fragment) OS=Homo sapiens GN=ACTG1 PE=1 SV=1;>tr|I3L1U9|I3L1U9_HUMAN Actin, cytoplasmic 2 (Fragment) OS=Homo sapiens GN=ACTG1 PE=1 S	1	1	1	1	1	0	31228000	118720000	53091000	35904000	614360000	229360000	6.76797e+07	293208000	0.230825
>tr|Q5HY54|Q5HY54_HUMAN Filamin-A OS=Homo sapiens GN=FLNA PE=1 SV=1;>tr|Q60FE5|Q60FE5_HUMAN Filamin A OS=Homo sapiens GN=FLNA PE=1 SV=1;>sp|P21333|FLNA_HUMAN Filamin-A OS=Homo sapiens GN=FLNA PE=1 SV=4;>tr|A0A087WWY3|A0A087WWY3_HUMAN Filamin-A OS=Homo sapi	1	2	3	0	6	1	0	202300	269190	0	2535500	0	157163	845167	0.185955
>tr|E9PP50|E9PP50_HUMAN Cofilin-1 (Fragment) OS=Homo sapiens GN=CFL1 PE=1 SV=6;>sp|P23528|COF1_HUMAN Cofilin-1 OS=Homo sapiens GN=CFL1 PE=1 SV=3;>tr|E9PS23|E9PS23_HUMAN Cofilin-1 (Fragment) OS=Homo sapiens GN=CFL1 PE=1 SV=6	1	2	3	0	3	1	0	251420	350800	0	3284000	0	200740	1.09467e+06	0.18338
>tr|A0A075B6Z2|A0A075B6Z2_HUMAN Protein TRAJ56 (Fragment) OS=Homo sapiens GN=TRAJ56 PE=4 SV=1	0	0	1	1	0	0	0	0	0	1317300	0	0	0	439100	0
>sp|A6NL88|SHSA7_HUMAN Protein shisa-7 OS=Homo sapiens GN=SHISA7 PE=2 SV=3	0	0	0	0	0	1	0	0	0	0	0	494080	0	164693	0
>tr|E9PN89|E9PN89_HUMAN Heat shock cognate 71 kDa protein (Fragment) OS=Homo sapiens GN=HSPA8 PE=1 SV=1;>tr|A8K7Q2|A8K7Q2_HUMAN Heat shock cognate 71 kDa protein OS=Homo sapiens GN=HSPA8 PE=1 SV=1;>tr|E9PKE3|E9PKE3_HUMAN Heat shock cognate 71 kDa protein O	0	1	1	0	1	0	0	0	0	0	79683	0	0	26561	0
>tr|I3L0W5|I3L0W5_HUMAN 14-3-3 protein epsilon OS=Homo sapiens GN=YWHAE PE=1 SV=1;>tr|B4DJF2|B4DJF2_HUMAN 14-3-3 protein epsilon OS=Homo sapiens GN=YWHAE PE=1 SV=1;>tr|I3L3T1|I3L3T1_HUMAN 14-3-3 protein epsilon OS=Homo sapiens GN=YWHAE PE=1 SV=1;>sp|P62258	0	1	1	0	1	0	0	0	0	0	421650	0	0	140550	0
>tr|J3QS39|J3QS39_HUMAN Polyubiquitin-B (Fragment) OS=Homo sapiens GN=UBB PE=1 SV=1;>tr|J3QTR3|J3QTR3_HUMAN Ubiquitin-40S ribosomal protein S27a (Fragment) OS=Homo sapiens GN=RPS27A PE=1 SV=1;>tr|F5H6Q2|F5H6Q2_HUMAN Polyubiquitin-C (Fragment) OS=Homo sapie	1	1	2	0	1	1	0	0	0	0	472520	0	0	157507	0
>tr|B4E3S0|B4E3S0_HUMAN Coronin OS=Homo sapiens GN=CORO1C PE=1 SV=1;>sp|Q9ULV4|COR1C_HUMAN Coronin-1C OS=Homo sapiens GN=CORO1C PE=1 SV=1	0	1	0	0	2	0	0	0	0	0	2274600	0	0	758200	0
>tr|D6RF44|D6RF44_HUMAN Heterogeneous nuclear ribonucleoprotein D0 (Fragment) OS=Homo sapiens GN=HNRNPD PE=1 SV=6;>tr|H0YA96|H0YA96_HUMAN Heterogeneous nuclear ribonucleoprotein D0 (Fragment) OS=Homo sapiens GN=HNRNPD PE=1 SV=1;>tr|D6RAF8|D6RAF8_HUMAN Hete	0	1	0	0	1	0	0	0	0	0	116460	0	0	38820	0
>tr|F8VR77|F8VR77_HUMAN Proliferation-associated protein 2G4 OS=Homo sapiens GN=PA2G4 PE=1 SV=1;>sp|Q9UQ80|PA2G4_HUMAN Proliferation-associated protein 2G4 OS=Homo sapiens GN=PA2G4 PE=1 SV=3	0	1	0	0	1	0	0	0	0	0	120010	0	0	40003.3	0
>tr|H0YI23|H0YI23_HUMAN YLP motif-containing protein 1 (Fragment) OS=Homo sapiens GN=YLPM1 PE=1 SV=1;>tr|F8VU51|F8VU51_HUMAN YLP motif-containing protein 1 OS=Homo sapiens GN=YLPM1 PE=1 SV=1;>tr|H0YIQ2|H0YIQ2_HUMAN YLP motif-containing protein 1 (Fragment)	0	1	0	1	1	0	0	0	0	0	1487200	0	0	495733	0
>tr|H0YKV8|H0YKV8_HUMAN Annexin A2 (Fragment) OS=Homo sapiens GN=ANXA2 PE=1 SV=1;>tr|H0YKL9|H0YKL9_HUMAN Annexin (Fragment) OS=Homo sapiens GN=ANXA2 PE=1 SV=1;>tr|H0YKZ7|H0YKZ7_HUMAN Annexin (Fragment) OS=Homo sapiens GN=ANXA2 PE=1 SV=1;>tr|H0YLV6|H0YLV6_H	0	0	1	1	2	0	0	0	0	0	627680	0	0	209227	0
>tr|H7BZJ3|H7BZJ3_HUMAN Protein disulfide-isomerase A3 (Fragment) OS=Homo sapiens GN=PDIA3 PE=1 SV=1	1	1	1	1	1	1	0	0	0	0	0	2292000	0	764000	0
>tr|H7C5E4|H7C5E4_HUMAN 5-3 exoribonuclease 1 (Fragment) OS=Homo sapiens GN=XRN1 PE=1 SV=1;>sp|Q8IZH2|XRN1_HUMAN 5-3 exoribonuclease 1 OS=Homo sapiens GN=XRN1 PE=1 SV=1	1	1	1	1	1	1	0	0	0	0	0	10969000	0	3.65633e+06	0
>tr|J3QL05|J3QL05_HUMAN Serine/arginine-rich-splicing factor 2 (Fragment) OS=Homo sapiens GN=SRSF2 PE=1 SV=1;>tr|J3KP15|J3KP15_HUMAN Serine/arginine-rich-splicing factor 2 (Fragment) OS=Homo sapiens GN=SRSF2 PE=1 SV=6;>sp|Q01130|SRSF2_HUMAN Serine/arginine	1	1	2	1	1	0	0	0	0	0	2094100	0	0	698033	0
>tr|V9GZ55|V9GZ55_HUMAN Proteasome assembly chaperone 2 (Fragment) OS=Homo sapiens GN=PSMG2 PE=1 SV=1;>tr|K7ENR6|K7ENR6_HUMAN Proteasome assembly chaperone 2 OS=Homo sapiens GN=PSMG2 PE=1 SV=1;>sp|Q969U7|PSMG2_HUMAN Proteasome assembly chaperone 2 OS=Homo	1	1	1	1	1	1	0	0	0	0	8097900000	0	0	2699300000	0
>tr|K7EQ90|K7EQ90_HUMAN AP-1 complex subunit mu-1 (Fragment) OS=Homo sapiens GN=AP1M1 PE=1 SV=1;>tr|K7ER75|K7ER75_HUMAN AP-1 complex subunit mu-1 (Fragment) OS=Homo sapiens GN=AP1M1 PE=1 SV=1;>tr|K7EPJ8|K7EPJ8_HUMAN AP-1 complex subunit mu-1 (Fragment) OS=	1	1	1	1	1	1	0	0	0	0	39828000	0	0	13276000	0
>sp|P30040|ERP29_HUMAN Endoplasmic reticulum resident protein 29 OS=Homo sapiens GN=ERP29 PE=1 SV=4	1	1	1	1	1	0	0	0	0	0	427920	0	0	142640	0
>sp|P30050|RL12_HUMAN 60S ribosomal protein L12 OS=Homo sapiens GN=RPL12 PE=1 SV=1	0	0	1	0	1	0	0	0	0	0	36755	0	0	12251.7	0
>sp|P55072|TERA_HUMAN Transitional endoplasmic reticulum ATPase OS=Homo sapiens GN=VCP PE=1 SV=4	0	1	1	0	1	1	0	0	0	0	607950	0	0	202650	0
>sp|P60709|ACTB_HUMAN Actin, cytoplasmic 1 OS=Homo sapiens GN=ACTB PE=1 SV=1;>tr|G5E9R0|G5E9R0_HUMAN Actin, cytoplasmic 1 OS=Homo sapiens GN=ACTB PE=1 SV=1;>tr|E7EVS6|E7EVS6_HUMAN Actin, cytoplasmic 1 (Fragment) OS=Homo sapiens GN=ACTB PE=1 SV=6	1	1	1	1	1	1	0	0	0	0	0	3762900	0	1254300	0
>sp|Q15149|PLEC_HUMAN Plectin OS=Homo sapiens GN=PLEC PE=1 SV=3	0	0	0	0	1	0	0	0	0	0	113620	0	0	37873.3	0
>sp|Q53FA7|QORX_HUMAN Quinone oxidoreductase PIG3 OS=Homo sapiens GN=TP53I3 PE=1 SV=2	1	1	1	0	1	0	0	0	0	0	363800	0	0	121267	0
>sp|Q7Z5P9|MUC19_HUMAN Mucin-19 OS=Homo sapiens GN=MUC19 PE=1 SV=2	1	1	1	1	1	0	0	0	0	1361700000	0	0	0	453900000	0
>tr|Q86UY0|Q86UY0_HUMAN Protein BLOC1S5-TXNDC5 OS=Homo sapiens GN=TXNDC5 PE=1 SV=1;>sp|Q8NBS9|TXND5_HUMAN Thioredoxin domain-containing protein 5 OS=Homo sapiens GN=TXNDC5 PE=1 SV=2	0	0	0	1	1	1	0	0	0	0	0	152250	0	50750	0
>sp|Q9NR48|ASH1L_HUMAN Histone-lysine N-methyltransferase ASH1L OS=Homo sapiens GN=ASH1L PE=1 SV=2	0	0	0	0	0	1	0	0	0	0	0	154470	0	51490	0
>sp|Q9UDY2|ZO2_HUMAN Tight junction protein ZO-2 OS=Homo sapiens GN=TJP2 PE=1 SV=2	0	0	0	0	0	1	0	0	0	0	0	29071	0	9690.33	0

## Sheet: HA-ABI3
Fasta headers	Unique peptides ABI3_1	Unique peptides ABI3_2	Unique peptides ABI3_3	Unique peptides EGFP_1	Unique peptides EGFP_2	Unique peptides EGFP_3	LFQ intensity ABI3_1	LFQ intensity ABI3_2	LFQ intensity ABI3_3	LFQ intensity EGFP_1	LFQ intensity EGFP_2	LFQ intensity EGFP_3	Average ABI3 Intesity	Average GFP Intensity	Aver ABI3Intesity/Aver GFP instensity
>sp|Q7L576|CYFP1_HUMAN Cytoplasmic FMR1-interacting protein 1 OS=Homo sapiens GN=CYFIP1 PE=1 SV=1;>tr|E7EW33|E7EW33_HUMAN Cytoplasmic FMR1-interacting protein 2 OS=Homo sapiens GN=CYFIP2 PE=1 SV=1;>tr|H7C229|H7C229_HUMAN Cytoplasmic FMR1-interacting protei	4	5	8	0	0	0	12598000	5129600	10093000	0	0	0	9.27353e+06	0	#DIV/0!
>tr|C9J7W4|C9J7W4_HUMAN Tenascin-X OS=Homo sapiens GN=TNXB PE=1 SV=1;>tr|A0A087WWA5|A0A087WWA5_HUMAN Tenascin-X OS=Homo sapiens GN=TNXB PE=1 SV=1;>tr|E7EPZ9|E7EPZ9_HUMAN Tenascin-X OS=Homo sapiens GN=TNXB PE=1 SV=1;>sp|P22105|TENX_HUMAN Tenascin-X OS=Homo	2	0	0	0	0	0	4855600	0	0	0	0	0	1.61853e+06	0	#DIV/0!
>sp|Q9Y6W5|WASF2_HUMAN Wiskott-Aldrich syndrome protein family member 2 OS=Homo sapiens GN=WASF2 PE=1 SV=3	2	3	2	0	0	0	4432100	7030000	6214500	0	0	0	5892200	0	#DIV/0!
>tr|A0A087WVB8|A0A087WVB8_HUMAN Cyclic nucleotide-binding domain-containing protein 2 (Fragment) OS=Homo sapiens GN=CNBD2 PE=4 SV=1	1	0	0	0	0	0	324170	0	0	0	0	0	108057	0	#DIV/0!
>tr|B8ZZQ6|B8ZZQ6_HUMAN Prothymosin alpha OS=Homo sapiens GN=PTMA PE=1 SV=1;>sp|P06454|PTMA_HUMAN Prothymosin alpha OS=Homo sapiens GN=PTMA PE=1 SV=2	1	0	0	0	0	1	263970	0	0	0	0	0	87990	0	#DIV/0!
>tr|B0QY11|B0QY11_HUMAN Glycosyltransferase-like protein LARGE1 (Fragment) OS=Homo sapiens GN=LARGE PE=4 SV=1;>tr|B7ZB84|B7ZB84_HUMAN Glycosyltransferase-like protein LARGE1 (Fragment) OS=Homo sapiens GN=LARGE PE=1 SV=1;>tr|B7ZB85|B7ZB85_HUMAN Glycosyltran	1	1	1	0	0	0	0	22946000	0	0	0	0	7.64867e+06	0	#DIV/0!
>sp|P24844|MYL9_HUMAN Myosin regulatory light polypeptide 9 OS=Homo sapiens GN=MYL9 PE=1 SV=4	0	1	1	0	1	1	0	7263000	0	0	0	0	2421000	0	#DIV/0!
>sp|Q9Y2A7|NCKP1_HUMAN Nck-associated protein 1 OS=Homo sapiens GN=NCKAP1 PE=1 SV=1	0	1	1	0	0	0	0	2612900	0	0	0	0	870967	0	#DIV/0!
>tr|F5H5G4|F5H5G4_HUMAN WW domain-binding protein 11 OS=Homo sapiens GN=WBP11 PE=1 SV=1	1	1	1	1	1	0	0	1372200	0	0	0	0	457400	0	#DIV/0!
>tr|H0YKX5|H0YKX5_HUMAN Tropomyosin alpha-1 chain (Fragment) OS=Homo sapiens GN=TPM1 PE=1 SV=1;>tr|H0YNC7|H0YNC7_HUMAN Tropomyosin alpha-1 chain (Fragment) OS=Homo sapiens GN=TPM1 PE=1 SV=1;>tr|F5H7S3|F5H7S3_HUMAN Tropomyosin alpha-1 chain OS=Homo sapiens	0	1	1	0	1	0	0	1340800	0	0	0	0	446933	0	#DIV/0!
>sp|P63313|TYB10_HUMAN Thymosin beta-10 OS=Homo sapiens GN=TMSB10 PE=1 SV=2	0	1	1	0	1	0	0	1100700	0	0	0	0	366900	0	#DIV/0!
>tr|F8VXZ7|F8VXZ7_HUMAN Tubulin alpha-1A chain (Fragment) OS=Homo sapiens GN=TUBA1A PE=4 SV=1;>tr|F8VRK0|F8VRK0_HUMAN Tubulin alpha-1B chain (Fragment) OS=Homo sapiens GN=TUBA1B PE=1 SV=1;>tr|F8VX09|F8VX09_HUMAN Tubulin alpha-1B chain (Fragment) OS=Homo sa	1	1	1	0	1	0	0	825760	0	0	0	0	275253	0	#DIV/0!
>tr|H0Y875|H0Y875_HUMAN Calumenin (Fragment) OS=Homo sapiens GN=CALU PE=1 SV=1;>sp|O43852|CALU_HUMAN Calumenin OS=Homo sapiens GN=CALU PE=1 SV=2	0	1	1	0	0	0	0	425350	0	0	0	0	141783	0	#DIV/0!
>sp|Q9P2A4|ABI3_HUMAN ABI gene family member 3 OS=Homo sapiens GN=ABI3 PE=1 SV=2	0	1	1	0	0	0	0	223870	0	0	0	0	74623.3	0	#DIV/0!
>tr|C9J0D1|C9J0D1_HUMAN Histone H2A OS=Homo sapiens GN=H2AFV PE=3 SV=1;>sp|Q99878|H2A1J_HUMAN Histone H2A type 1-J OS=Homo sapiens GN=HIST1H2AJ PE=1 SV=3;>sp|Q96KK5|H2A1H_HUMAN Histone H2A type 1-H OS=Homo sapiens GN=HIST1H2AH PE=1 SV=3;>sp|Q71UI9|H2AV_HUM	1	1	1	0	1	1	0	175830	0	0	0	0	58610	0	#DIV/0!
>sp|Q01469|FABP5_HUMAN Fatty acid-binding protein, epidermal OS=Homo sapiens GN=FABP5 PE=1 SV=3	0	1	1	0	0	0	0	165880	0	0	0	0	55293.3	0	#DIV/0!
>tr|I3NI03|I3NI03_HUMAN Protein disulfide-isomerase (Fragment) OS=Homo sapiens GN=P4HB PE=1 SV=1;>tr|I3L3U6|I3L3U6_HUMAN Protein disulfide-isomerase (Fragment) OS=Homo sapiens GN=P4HB PE=1 SV=1;>tr|H7BZ94|H7BZ94_HUMAN Protein disulfide-isomerase OS=Homo sa	1	2	2	0	1	0	0	135240	320070	0	0	0	151770	0	#DIV/0!
>sp|P00338|LDHA_HUMAN L-lactate dehydrogenase A chain OS=Homo sapiens GN=LDHA PE=1 SV=2;>tr|F5GXH2|F5GXH2_HUMAN L-lactate dehydrogenase A chain (Fragment) OS=Homo sapiens GN=LDHA PE=1 SV=1;>tr|F5GYU2|F5GYU2_HUMAN L-lactate dehydrogenase A chain (Fragment)	1	2	2	0	1	0	0	72706	93262	0	0	0	55322.7	0	#DIV/0!
>tr|A0A087X0N2|A0A087X0N2_HUMAN Leptin receptor gene-related protein OS=Homo sapiens GN=LEPROT PE=1 SV=1;>sp|O15243|OBRG_HUMAN Leptin receptor gene-related protein OS=Homo sapiens GN=LEPROT PE=2 SV=1	0	0	1	0	0	0	0	0	62242000	0	0	0	2.07473e+07	0	#DIV/0!
>tr|E2QRE5|E2QRE5_HUMAN TRAF3-interacting JNK-activating modulator OS=Homo sapiens GN=TRAF3IP3 PE=1 SV=1	0	0	1	0	0	0	0	0	44084000	0	0	0	1.46947e+07	0	#DIV/0!
>sp|Q9HCJ5|ZSWM6_HUMAN Zinc finger SWIM domain-containing protein 6 OS=Homo sapiens GN=ZSWIM6 PE=1 SV=2	0	0	1	0	0	0	0	0	7967800	0	0	0	2.65593e+06	0	#DIV/0!
>tr|M0QXB0|M0QXB0_HUMAN U6 snRNA-associated Sm-like protein LSm4 OS=Homo sapiens GN=LSM4 PE=1 SV=1;>tr|V9GZ56|V9GZ56_HUMAN U6 snRNA-associated Sm-like protein LSm4 (Fragment) OS=Homo sapiens GN=LSM4 PE=1 SV=1;>sp|Q9Y4Z0|LSM4_HUMAN U6 snRNA-associated Sm-li	0	0	1	0	0	0	0	0	3631900	0	0	0	1.21063e+06	0	#DIV/0!
>sp|O60942|MCE1_HUMAN mRNA-capping enzyme OS=Homo sapiens GN=RNGTT PE=1 SV=1	0	1	1	0	1	0	0	0	2893700	0	0	0	964567	0	#DIV/0!
>sp|Q562R1|ACTBL_HUMAN Beta-actin-like protein 2 OS=Homo sapiens GN=ACTBL2 PE=1 SV=2	1	1	1	0	1	1	0	0	2256700	0	0	0	752233	0	#DIV/0!
>tr|G3V5W4|G3V5W4_HUMAN Tubulin beta-3 chain OS=Homo sapiens GN=TUBB3 PE=1 SV=1;>tr|G3V2R8|G3V2R8_HUMAN HCG1983504, isoform CRA_e OS=Homo sapiens GN=TUBB3 PE=1 SV=1;>tr|G3V3R4|G3V3R4_HUMAN HCG1983504, isoform CRA_c OS=Homo sapiens GN=TUBB3 PE=1 SV=1;>tr|G3	0	1	1	0	0	0	0	0	1216600	0	0	0	405533	0	#DIV/0!
>tr|Q5T123|Q5T123_HUMAN SH3 domain-binding glutamic acid-rich-like protein 3 OS=Homo sapiens GN=SH3BGRL3 PE=1 SV=1;>sp|Q9H299|SH3L3_HUMAN SH3 domain-binding glutamic acid-rich-like protein 3 OS=Homo sapiens GN=SH3BGRL3 PE=1 SV=1;>tr|A0A087WV23|A0A087WV23_H	0	0	1	0	2	0	0	0	874510	0	0	0	291503	0	#DIV/0!
>sp|P62328|TYB4_HUMAN Thymosin beta-4 OS=Homo sapiens GN=TMSB4X PE=1 SV=2	0	0	2	0	1	0	0	0	418820	0	0	0	139607	0	#DIV/0!
>tr|A0A087WTB6|A0A087WTB6_HUMAN Guanine nucleotide-binding protein G(o) subunit alpha OS=Homo sapiens GN=GNAO1 PE=1 SV=1;>tr|A2A2R6|A2A2R6_HUMAN Guanine nucleotide-binding protein G(s) subunit alpha isoforms short (Fragment) OS=Homo sapiens GN=GNAS PE=1 SV	0	1	1	0	1	1	0	0	196940	0	0	0	65646.7	0	#DIV/0!
>sp|P55259|GP2_HUMAN Pancreatic secretory granule membrane major glycoprotein GP2 OS=Homo sapiens GN=GP2 PE=2 SV=3	0	0	1	0	0	0	0	0	43413	0	0	0	14471	0	#DIV/0!
>sp|Q15058|KIF14_HUMAN Kinesin-like protein KIF14 OS=Homo sapiens GN=KIF14 PE=1 SV=1	0	0	1	0	0	0	0	0	39775	0	0	0	13258.3	0	#DIV/0!
>sp|P15924|DESP_HUMAN Desmoplakin OS=Homo sapiens GN=DSP PE=1 SV=3	0	1	1	0	0	0	0	0	28516	0	0	0	9505.33	0	#DIV/0!
>sp|Q8WU20|FRS2_HUMAN Fibroblast growth factor receptor substrate 2 OS=Homo sapiens GN=FRS2 PE=1 SV=4	0	0	1	0	0	0	0	0	4304.7	0	0	0	1434.9	0	#DIV/0!
>tr|F8VPF3|F8VPF3_HUMAN Myosin light polypeptide 6 (Fragment) OS=Homo sapiens GN=MYL6 PE=1 SV=1;>tr|F8W1R7|F8W1R7_HUMAN Myosin light polypeptide 6 OS=Homo sapiens GN=MYL6 PE=1 SV=1;>tr|J3KND3|J3KND3_HUMAN Myosin light polypeptide 6 OS=Homo sapiens GN=MYL6	1	4	6	0	3	0	0	2163200	4470200	0	551570	0	2.21113e+06	183857	12.0264
>sp|P35579|MYH9_HUMAN Myosin-9 OS=Homo sapiens GN=MYH9 PE=1 SV=4	12	36	43	5	24	5	19299000	95341000	87462000	5159100	23875000	3202000	6.73673e+07	1.07454e+07	6.26943
>sp|Q14764|MVP_HUMAN Major vault protein OS=Homo sapiens GN=MVP PE=1 SV=4;>tr|H3BP76|H3BP76_HUMAN Major vault protein (Fragment) OS=Homo sapiens GN=MVP PE=1 SV=1;>tr|H3BUK7|H3BUK7_HUMAN Major vault protein (Fragment) OS=Homo sapiens GN=MVP PE=1 SV=1;>tr|H3	1	2	4	0	2	0	347180	2258300	2913400	0	1130900	0	1.83963e+06	376967	4.88008
>sp|P30101|PDIA3_HUMAN Protein disulfide-isomerase A3 OS=Homo sapiens GN=PDIA3 PE=1 SV=4	2	2	3	0	3	0	1208000	841710	1778300	0	883800	0	1.276e+06	294600	4.33131

## Sheet: HA-GFP
Fasta headers	Unique peptides ABI3_1	Unique peptides ABI3_2	Unique peptides ABI3_3	Unique peptides EGFP_1	Unique peptides EGFP_2	Unique peptides EGFP_3	LFQ intensity ABI3_1	LFQ intensity ABI3_2	LFQ intensity ABI3_3	LFQ intensity EGFP_1	LFQ intensity EGFP_2	LFQ intensity EGFP_3	Average ABI3 Intesity	Average GFP Intensity	Aver ABI3 Intesity/Aver GFP instensity
>tr|H0Y7A7|H0Y7A7_HUMAN Calmodulin (Fragment) OS=Homo sapiens GN=CALM2 PE=1 SV=1;>sp|P62158|CALM_HUMAN Calmodulin OS=Homo sapiens GN=CALM1 PE=1 SV=2;>tr|F8WBR5|F8WBR5_HUMAN Calmodulin OS=Homo sapiens GN=CALM2 PE=1 SV=1;>tr|M0QZ52|M0QZ52_HUMAN Calmodulin OS	1	1	4	1	2	1	0	0	9404700	0	2540900	0	3134900	846967	3.70133
>sp|P14625|ENPL_HUMAN Endoplasmin OS=Homo sapiens GN=HSP90B1 PE=1 SV=1;>sp|Q58FF3|ENPLL_HUMAN Putative endoplasmin-like protein OS=Homo sapiens GN=HSP90B2P PE=5 SV=1	1	2	2	0	2	0	0	422310	970890	0	415220	0	464400	138407	3.35533
>sp|P08670|VIME_HUMAN Vimentin OS=Homo sapiens GN=VIM PE=1 SV=4;>tr|B0YJC4|B0YJC4_HUMAN Vimentin OS=Homo sapiens GN=VIM PE=1 SV=1	2	5	5	0	5	2	1934700	3612800	6530200	0	6133700	1692200	4025900	2.60863e+06	1.5433
>tr|A0A087WWU8|A0A087WWU8_HUMAN Tropomyosin alpha-3 chain OS=Homo sapiens GN=TPM3 PE=1 SV=1;>tr|J3KN67|J3KN67_HUMAN Tropomyosin alpha-3 chain OS=Homo sapiens GN=TPM3 PE=1 SV=1;>tr|Q5HYB6|Q5HYB6_HUMAN Epididymis luminal protein 189 OS=Homo sapiens GN=DKFZp6	0	3	1	0	3	0	2563600	28057000	7849300	0	39411000	0	12823300	13137000	0.976121
>sp|P67936|TPM4_HUMAN Tropomyosin alpha-4 chain OS=Homo sapiens GN=TPM4 PE=1 SV=3;>tr|K7ERG3|K7ERG3_HUMAN Tropomyosin alpha-4 chain (Fragment) OS=Homo sapiens GN=TPM4 PE=1 SV=1;>tr|K7ENT6|K7ENT6_HUMAN Tropomyosin alpha-4 chain (Fragment) OS=Homo sapiens GN	0	1	2	0	2	1	0	1289400	462460	0	2573400	0	583953	857800	0.680757
>tr|H7BY16|H7BY16_HUMAN Nucleolin (Fragment) OS=Homo sapiens GN=NCL PE=1 SV=6;>sp|P19338|NUCL_HUMAN Nucleolin OS=Homo sapiens GN=NCL PE=1 SV=3	1	2	3	2	2	1	0	1578700	1790200	2569700	2558300	0	1.12297e+06	1.70933e+06	0.656962
>sp|P11021|GRP78_HUMAN 78 kDa glucose-regulated protein OS=Homo sapiens GN=HSPA5 PE=1 SV=2	0	2	4	0	3	1	0	0	1988600	0	3118900	0	662867	1.03963e+06	0.637597
>tr|Q3BDU5|Q3BDU5_HUMAN Prelamin-A/C OS=Homo sapiens GN=LMNA PE=1 SV=1;>tr|Q5TCI8|Q5TCI8_HUMAN Prelamin-A/C OS=Homo sapiens GN=LMNA PE=1 SV=1;>sp|P02545|LMNA_HUMAN Prelamin-A/C OS=Homo sapiens GN=LMNA PE=1 SV=1;>tr|H0YAB0|H0YAB0_HUMAN Prelamin-A/C (Fragmen	0	2	2	0	2	2	0	134990	100800	0	495180	192000	78596.7	229060	0.343127
>sp|P63261|ACTG_HUMAN Actin, cytoplasmic 2 OS=Homo sapiens GN=ACTG1 PE=1 SV=1;>tr|I3L3I0|I3L3I0_HUMAN Actin, cytoplasmic 2 (Fragment) OS=Homo sapiens GN=ACTG1 PE=1 SV=1;>tr|I3L1U9|I3L1U9_HUMAN Actin, cytoplasmic 2 (Fragment) OS=Homo sapiens GN=ACTG1 PE=1 S	1	1	1	1	1	0	31228000	118720000	53091000	35904000	614360000	229360000	6.76797e+07	293208000	0.230825
>tr|Q5HY54|Q5HY54_HUMAN Filamin-A OS=Homo sapiens GN=FLNA PE=1 SV=1;>tr|Q60FE5|Q60FE5_HUMAN Filamin A OS=Homo sapiens GN=FLNA PE=1 SV=1;>sp|P21333|FLNA_HUMAN Filamin-A OS=Homo sapiens GN=FLNA PE=1 SV=4;>tr|A0A087WWY3|A0A087WWY3_HUMAN Filamin-A OS=Homo sapi	1	2	3	0	6	1	0	202300	269190	0	2535500	0	157163	845167	0.185955
>tr|E9PP50|E9PP50_HUMAN Cofilin-1 (Fragment) OS=Homo sapiens GN=CFL1 PE=1 SV=6;>sp|P23528|COF1_HUMAN Cofilin-1 OS=Homo sapiens GN=CFL1 PE=1 SV=3;>tr|E9PS23|E9PS23_HUMAN Cofilin-1 (Fragment) OS=Homo sapiens GN=CFL1 PE=1 SV=6	1	2	3	0	3	1	0	251420	350800	0	3284000	0	200740	1.09467e+06	0.18338
>tr|A0A075B6Z2|A0A075B6Z2_HUMAN Protein TRAJ56 (Fragment) OS=Homo sapiens GN=TRAJ56 PE=4 SV=1	0	0	1	1	0	0	0	0	0	1317300	0	0	0	439100	0
>sp|A6NL88|SHSA7_HUMAN Protein shisa-7 OS=Homo sapiens GN=SHISA7 PE=2 SV=3	0	0	0	0	0	1	0	0	0	0	0	494080	0	164693	0
>tr|E9PN89|E9PN89_HUMAN Heat shock cognate 71 kDa protein (Fragment) OS=Homo sapiens GN=HSPA8 PE=1 SV=1;>tr|A8K7Q2|A8K7Q2_HUMAN Heat shock cognate 71 kDa protein OS=Homo sapiens GN=HSPA8 PE=1 SV=1;>tr|E9PKE3|E9PKE3_HUMAN Heat shock cognate 71 kDa protein O	0	1	1	0	1	0	0	0	0	0	79683	0	0	26561	0
>tr|I3L0W5|I3L0W5_HUMAN 14-3-3 protein epsilon OS=Homo sapiens GN=YWHAE PE=1 SV=1;>tr|B4DJF2|B4DJF2_HUMAN 14-3-3 protein epsilon OS=Homo sapiens GN=YWHAE PE=1 SV=1;>tr|I3L3T1|I3L3T1_HUMAN 14-3-3 protein epsilon OS=Homo sapiens GN=YWHAE PE=1 SV=1;>sp|P62258	0	1	1	0	1	0	0	0	0	0	421650	0	0	140550	0
>tr|J3QS39|J3QS39_HUMAN Polyubiquitin-B (Fragment) OS=Homo sapiens GN=UBB PE=1 SV=1;>tr|J3QTR3|J3QTR3_HUMAN Ubiquitin-40S ribosomal protein S27a (Fragment) OS=Homo sapiens GN=RPS27A PE=1 SV=1;>tr|F5H6Q2|F5H6Q2_HUMAN Polyubiquitin-C (Fragment) OS=Homo sapie	1	1	2	0	1	1	0	0	0	0	472520	0	0	157507	0
>tr|B4E3S0|B4E3S0_HUMAN Coronin OS=Homo sapiens GN=CORO1C PE=1 SV=1;>sp|Q9ULV4|COR1C_HUMAN Coronin-1C OS=Homo sapiens GN=CORO1C PE=1 SV=1	0	1	0	0	2	0	0	0	0	0	2274600	0	0	758200	0
>tr|D6RF44|D6RF44_HUMAN Heterogeneous nuclear ribonucleoprotein D0 (Fragment) OS=Homo sapiens GN=HNRNPD PE=1 SV=6;>tr|H0YA96|H0YA96_HUMAN Heterogeneous nuclear ribonucleoprotein D0 (Fragment) OS=Homo sapiens GN=HNRNPD PE=1 SV=1;>tr|D6RAF8|D6RAF8_HUMAN Hete	0	1	0	0	1	0	0	0	0	0	116460	0	0	38820	0
>tr|F8VR77|F8VR77_HUMAN Proliferation-associated protein 2G4 OS=Homo sapiens GN=PA2G4 PE=1 SV=1;>sp|Q9UQ80|PA2G4_HUMAN Proliferation-associated protein 2G4 OS=Homo sapiens GN=PA2G4 PE=1 SV=3	0	1	0	0	1	0	0	0	0	0	120010	0	0	40003.3	0
>tr|H0YI23|H0YI23_HUMAN YLP motif-containing protein 1 (Fragment) OS=Homo sapiens GN=YLPM1 PE=1 SV=1;>tr|F8VU51|F8VU51_HUMAN YLP motif-containing protein 1 OS=Homo sapiens GN=YLPM1 PE=1 SV=1;>tr|H0YIQ2|H0YIQ2_HUMAN YLP motif-containing protein 1 (Fragment)	0	1	0	1	1	0	0	0	0	0	1487200	0	0	495733	0
>tr|H0YKV8|H0YKV8_HUMAN Annexin A2 (Fragment) OS=Homo sapiens GN=ANXA2 PE=1 SV=1;>tr|H0YKL9|H0YKL9_HUMAN Annexin (Fragment) OS=Homo sapiens GN=ANXA2 PE=1 SV=1;>tr|H0YKZ7|H0YKZ7_HUMAN Annexin (Fragment) OS=Homo sapiens GN=ANXA2 PE=1 SV=1;>tr|H0YLV6|H0YLV6_H	0	0	1	1	2	0	0	0	0	0	627680	0	0	209227	0
>tr|H7BZJ3|H7BZJ3_HUMAN Protein disulfide-isomerase A3 (Fragment) OS=Homo sapiens GN=PDIA3 PE=1 SV=1	1	1	1	1	1	1	0	0	0	0	0	2292000	0	764000	0
>tr|H7C5E4|H7C5E4_HUMAN 5-3 exoribonuclease 1 (Fragment) OS=Homo sapiens GN=XRN1 PE=1 SV=1;>sp|Q8IZH2|XRN1_HUMAN 5-3 exoribonuclease 1 OS=Homo sapiens GN=XRN1 PE=1 SV=1	1	1	1	1	1	1	0	0	0	0	0	10969000	0	3.65633e+06	0
>tr|J3QL05|J3QL05_HUMAN Serine/arginine-rich-splicing factor 2 (Fragment) OS=Homo sapiens GN=SRSF2 PE=1 SV=1;>tr|J3KP15|J3KP15_HUMAN Serine/arginine-rich-splicing factor 2 (Fragment) OS=Homo sapiens GN=SRSF2 PE=1 SV=6;>sp|Q01130|SRSF2_HUMAN Serine/arginine	1	1	2	1	1	0	0	0	0	0	2094100	0	0	698033	0
>tr|V9GZ55|V9GZ55_HUMAN Proteasome assembly chaperone 2 (Fragment) OS=Homo sapiens GN=PSMG2 PE=1 SV=1;>tr|K7ENR6|K7ENR6_HUMAN Proteasome assembly chaperone 2 OS=Homo sapiens GN=PSMG2 PE=1 SV=1;>sp|Q969U7|PSMG2_HUMAN Proteasome assembly chaperone 2 OS=Homo	1	1	1	1	1	1	0	0	0	0	8097900000	0	0	2699300000	0
>tr|K7EQ90|K7EQ90_HUMAN AP-1 complex subunit mu-1 (Fragment) OS=Homo sapiens GN=AP1M1 PE=1 SV=1;>tr|K7ER75|K7ER75_HUMAN AP-1 complex subunit mu-1 (Fragment) OS=Homo sapiens GN=AP1M1 PE=1 SV=1;>tr|K7EPJ8|K7EPJ8_HUMAN AP-1 complex subunit mu-1 (Fragment) OS=	1	1	1	1	1	1	0	0	0	0	39828000	0	0	13276000	0
>sp|P30040|ERP29_HUMAN Endoplasmic reticulum resident protein 29 OS=Homo sapiens GN=ERP29 PE=1 SV=4	1	1	1	1	1	0	0	0	0	0	427920	0	0	142640	0
>sp|P30050|RL12_HUMAN 60S ribosomal protein L12 OS=Homo sapiens GN=RPL12 PE=1 SV=1	0	0	1	0	1	0	0	0	0	0	36755	0	0	12251.7	0
>sp|P55072|TERA_HUMAN Transitional endoplasmic reticulum ATPase OS=Homo sapiens GN=VCP PE=1 SV=4	0	1	1	0	1	1	0	0	0	0	607950	0	0	202650	0
>sp|P60709|ACTB_HUMAN Actin, cytoplasmic 1 OS=Homo sapiens GN=ACTB PE=1 SV=1;>tr|G5E9R0|G5E9R0_HUMAN Actin, cytoplasmic 1 OS=Homo sapiens GN=ACTB PE=1 SV=1;>tr|E7EVS6|E7EVS6_HUMAN Actin, cytoplasmic 1 (Fragment) OS=Homo sapiens GN=ACTB PE=1 SV=6	1	1	1	1	1	1	0	0	0	0	0	3762900	0	1254300	0
>sp|Q15149|PLEC_HUMAN Plectin OS=Homo sapiens GN=PLEC PE=1 SV=3	0	0	0	0	1	0	0	0	0	0	113620	0	0	37873.3	0
>sp|Q53FA7|QORX_HUMAN Quinone oxidoreductase PIG3 OS=Homo sapiens GN=TP53I3 PE=1 SV=2	1	1	1	0	1	0	0	0	0	0	363800	0	0	121267	0
>sp|Q7Z5P9|MUC19_HUMAN Mucin-19 OS=Homo sapiens GN=MUC19 PE=1 SV=2	1	1	1	1	1	0	0	0	0	1361700000	0	0	0	453900000	0
>tr|Q86UY0|Q86UY0_HUMAN Protein BLOC1S5-TXNDC5 OS=Homo sapiens GN=TXNDC5 PE=1 SV=1;>sp|Q8NBS9|TXND5_HUMAN Thioredoxin domain-containing protein 5 OS=Homo sapiens GN=TXNDC5 PE=1 SV=2	0	0	0	1	1	1	0	0	0	0	0	152250	0	50750	0
>sp|Q9NR48|ASH1L_HUMAN Histone-lysine N-methyltransferase ASH1L OS=Homo sapiens GN=ASH1L PE=1 SV=2	0	0	0	0	0	1	0	0	0	0	0	154470	0	51490	0
>sp|Q9UDY2|ZO2_HUMAN Tight junction protein ZO-2 OS=Homo sapiens GN=TJP2 PE=1 SV=2	0	0	0	0	0	1	0	0	0	0	0	29071	0	9690.33	0
>tr|B5MBY4|B5MBY4_HUMAN Ankyrin repeat and MYND domain containing 1, isoform CRA_a OS=Homo sapiens GN=ANKMY1 PE=4 SV=1;>tr|Q6GPI0|Q6GPI0_HUMAN ANKMY1 protein OS=Homo sapiens GN=ANKMY1 PE=2 SV=1;>tr|J3KPY5|J3KPY5_HUMAN Ankyrin repeat and MYND domain-contain	0	0	1	0	0	0	0	0	0	0	0	0	0	0	#DIV/0!
>sp|Q8N6Q8|MET25_HUMAN Methyltransferase-like protein 25 OS=Homo sapiens GN=METTL25 PE=2 SV=2	0	1	0	0	0	0	0	0	0	0	0	0	0	0	#DIV/0!
>tr|X1WI34|X1WI34_HUMAN Mitochondrial amidoxime reducing component 2 (Fragment) OS=Homo sapiens GN=MARC2 PE=1 SV=1;>sp|Q969Z3|MARC2_HUMAN Mitochondrial amidoxime reducing component 2 OS=Homo sapiens GN=MARC2 PE=1 SV=1	0	0	1	0	0	0	0	0	0	0	0	0	0	0	#DIV/0!
>sp|Q9NU22|MDN1_HUMAN Midasin OS=Homo sapiens GN=MDN1 PE=1 SV=2	0	1	0	0	0	0	0	0	0	0	0	0	0	0	#DIV/0!
>tr|R4GN06|R4GN06_HUMAN COMM domain-containing protein 3 (Fragment) OS=Homo sapiens GN=COMMD3 PE=4 SV=1	0	0	0	0	1	0	0	0	0	0	0	0	0	0	#DIV/0!
